# Supplementary material for: Turn air-captured CO2 with methanol into amino acid and pyruvate in an ATP/NAD(P)H-free chemoenzymatic system
Source: Nat Commun. 2023 May 15;14:2772. doi: 10.1038/s41467-023-38490-w (PMC10185560; doi:10.1038/s41467-023-38490-w)
Supplement: Supplementary file 4 — Source Data [file 41467_2023_38490_MOESM4_ESM.xlsx]

## Sheet: Figure 1b
kJ/mol	Pathway 1	Pathway 2	Pathway 3	Pathway 4	Pathway 5	Pathway 6	Pathway 6' (note)
0	0	0	0	0	0	0	-2
1	-4.8	-28.1	-18.2	54.8	45.3	-100.6	-102.6
2	0.2	-0.5	-22.2	33.7	23.9	-121.7	-123.7
3	-9.7	-21.6	0.7	32.5	22.7	-122.9	-132.7
4	-10.9	-22.8	-20.4
5			-21.6
Note	To make it separatable, the initial value in pathway 6' is set from -2.

## Sheet: Figure 2d
Time (s)	DTT	TCEP	b-ME	-R
0	0	0	0	0
20	0.30612	0.12	0.012	0
40	1.22449	0.54	0.04	0
60	1.53062	0.58	0.06	0
80	2.44898	1.12	0.1	0
100	2.7551	1.23	0.13	0
120	3.67347	1.55	0.14	0
140	3.97959	1.78	0.18	0
160	4.59184	2.01	0.199	0
180	5.20409	2.31	0.23	0
200	5.81633	2.62	0.24	0
220	6.12245	2.71	0.25	0
240	6.73469	3.11	0.3	0
260	7.5	3.24	0.31	0
280	7.95918	3.55	0.33	0
300	8.57143	3.81	0.35	0
320	8.87755	3.95	0.37	0
340	9.79592	4.37	0.42	0
360	10.4082	4.65	0.45	0
380	11.0204	4.89	0.47	0
400	11.6326	5.16	0.5	0
420	12.551	5.66	0.55	0
440	13.1633	5.87	0.57	0
460	13.7755	6.14	0.6	0
480	14.3878	6.44	0.62	0
500	15.3061	6.83	0.69	0
520	15.9184	7.11	0.7	0
540	16.5306	7.35	0.73	0
560	17.449	7.69	0.75	0
580	18.0612	7.91	0.8	0
600	18.9796	8.43	0.81	0
R: reducing agents

## Sheet: Figure 2e
	Glycine (mM)
Time (h)	DTT	s.e.m.	TCEP	s.e.m.	b-ME	s.e.m.	Control-1	s.e.m.
0	0	0	0	0	0	0	0	0
0.5	189.1	8.9	64.7	4.7	38.1	2.4	3	0.9
1	386.4	14.2	112.8	9.2	66.7	1.6	7.2	1.4

## Sheet: Figure 3b
	Time (min)	P	P+0.1 mM DTT
		Peak height
	6.8	2536	2562
	6.80833	2527	2562
	6.81667	2521	2571
	6.825	2532	2586
	6.83333	2560	2612
	6.84167	2605	2660
	6.85	2668	2732
	6.85833	2755	2828
	6.86667	2875	2951
	6.875	3012	3093
	6.88333	3152	3228
	6.89167	3288	3364
	6.9	3406	3510
	6.90833	3509	3663
	6.91667	3613	3833
	6.925	3742	4019
	6.93333	3896	4210
	6.94167	4063	4386
	6.95	4244	4554
	6.95833	4417	4712
	6.96667	4578	4842
	6.975	4739	4941
	6.98333	4921	5024
	6.99167	5143	5109
	7	5414	5197
	7.00833	5757	5298
	7.01667	6155	5426
	7.025	6617	5572
	7.03333	7150	5742
	7.04167	7756	5951
	7.05	8468	6222
	7.05833	9259	6592
	7.06667	10167	7055
	7.075	11179	7585
	7.08333	12310	8184
	7.09167	13620	8901
	7.1	15147	9737
	7.10833	17057	10796
	7.11667	19579	12396
	7.125	23129	14671
	7.13333	28208	17824
	7.14167	35701	22406
	7.15	46560	29858
	7.15833	61517	42562
	7.16667	82307	61284
	7.175	108980	86168
	7.18333	142603	120264
	7.19167	183832	168927
	7.2	230285	233847
	7.20833	283505	311231
	7.21667	338969	393313
	7.225	395430	478862
	7.23333	450971	579105
	7.24167	500442	687312
	7.25	544177	788247
	7.25833	578237	870447
	7.26667	601864	934124
	7.275	615339	984151
	7.28333	618078	1016101
	7.29167	611510	1024112
	7.3	598111	1008266
	7.30833	578652	974142
	7.31667	556941	923670
	7.325	535057	861259
	7.33333	514923	792950
	7.34167	500100	724535
	7.35	491417	653711
	7.35833	490911	585964
	7.36667	500249	524283
	7.375	518966	463713
	7.38333	547791	409064
	7.39167	586483	364611
	7.4	631564	330633
	7.40833	683795	304693
	7.41667	737687	285256
	7.425	791061	271298
	7.43333	841470	261110
	7.44167	883022	253650
	7.45	915307	247772
	7.45833	934384	242474
	7.46667	938336	236753
	7.475	927912	230044
	7.48333	902293	221963
	7.49167	862390	211956
	7.5	812380	200605
	7.50833	751510	187572
	7.51667	685624	173459
	7.525	616173	158853
	7.53333	545093	143632
	7.54167	477388	129003
	7.55	411652	114659
	7.55833	352260	101309
	7.56667	298435	89120
	7.575	250814	77956
	7.58333	210267	68272
	7.59167	175089	59637
	7.6	146146	52287
	7.60833	121843	45984
	7.61667	101992	40596
	7.625	85949	36101
	7.63333	72818	32231
	7.64167	62445	29036
	7.65	53995	26323
	7.65833	47317	24074
	7.66667	41962	22241
	7.675	37648	20595
	7.68333	34212	19140
	7.69167	31368	17937
	7.7	29053	16968
	7.70833	27077	16115
	7.71667	25409	15342
	7.725	23990	14649
	7.73333	22753	14006
	7.74167	21693	13445
	7.75	20737	12943
	7.75833	19888	12490
	7.76667	19096	12063
	7.775	18358	11646
	7.78333	17676	11249
	7.79167	17025	10856
	7.8	16430	10488
	7.80833	15862	10137
	7.81667	15326	9808
	7.825	14802	9509
	7.83333	14285	9226
	7.84167	13794	8963
	7.85	13313	8703
	7.85833	12878	8446
	7.86667	12485	8184
	7.875	12131	7921
	7.88333	11810	7688
	7.89167	11501	7483
	7.9	11200	7308
	7.90833	10885	7154
	7.91667	10573	7006
	7.925	10272	6846
	7.93333	9985	6665
	7.94167	9732	6477
	7.95	9504	6278
	7.95833	9292	6085
	7.96667	9078	5907
	7.975	8859	5746
	7.98333	8636	5612
	7.99167	8406	5498
	8	8190	5393
	8.20833	7251	4934
	8.21667	6653	4530
	8.225	6124	4161
	8.23333	5639	3814
	8.24167	5200	3487
	8.25	4791	3188
	8.25833	4400	2905
	8.26667	4031	2651
	8.275	3668	2419
	8.28333	3335	2205
	8.29167	3027	2000
	8.3	2752	1798
	8.30833	2518	1611
	8.31667	2314	1433
	8.325	2140	1271
	8.33333	1985	1118
	8.34167	1838	970
	8.35	1687	820
	8.35833	1527	663
	8.36667	1363	520
	8.375	1190	395
	8.38333	1022	282
	8.39167	860	175
	8.4	706	65
	8.40833	560	-50
	8.41667	417	-176
	8.425	278	-300
	8.43333	139	-418
	8.44167	5	-530
	8.45	-121	-638

## Sheet: Figure 3c
		Glycine (mM/min)
	Pwt	0.121	0.117	0.13
	C335S	0.025	0.021	0.03
	C949S	0.336	0.318	0.327
	C951S	0.27	0.302	0.255
	C949S/C951S	0.32	0.29	0.34

## Sheet: Figure 3d
	Glycine (mM/min)
Pwt	6.44	6.31	6.57
C335S	1.56	1.74	1.88
C949S	5.18	5.2	5.05
C951S	5.52	5.35	5.75
C949S/C951S	3.74	3.82	3.68

## Sheet: Figure 4c
	Glycine (mM/min)
Hwt	6.41	6.28	6.52
E12A	9.75497	10.1	9.55
E14A	6.89213	6.7	7.12
S67A	0.02129	0.05	0.1
D68A	3.78322	3.89	3.7
Y70A	11.5	12.7	11.4

## Sheet: Figure 4d
/100 (ns)	Distance （Hwt）	/100 (ns)	Distance（Y70A）
0	13.8055	0	19.9133
1	13.437	1	20.3139
2	14.221	2	19.4723
3	13.8274	3	20.36
4	15.5298	4	19.5141
5	16.9269	5	19.6248
6	17.3607	6	19.8359
7	17.5246	7	18.4554
8	18.5203	8	18.411
9	18.6181	9	18.2369
10	18.4181	10	18.0122
11	19.1002	11	17.8002
12	18.813	12	17.9202
13	18.9582	13	19.578
14	18.4415	14	17.2299
15	17.498	15	16.9092
16	18.2405	16	17.6774
17	18.3541	17	15.5175
18	18.4326	18	17.3918
19	19.0181	19	17.7618
20	18.2866	20	18.8783
21	17.7818	21	21.7435
22	15.6878	22	20.7047
23	16.6589	23	19.4699
24	17.0939	24	22.9532
25	17.7893	25	23.3863
26	17.5774	26	22.6028
27	17.8859	27	22.347
28	17.6964	28	20.7578
29	16.5642	29	21.4901
30	17.3025	30	20.7012
31	16.5146	31	21.9109
32	17.0483	32	21.1321
33	18.0015	33	21.8855
34	18.458	34	21.5276
35	18.0773	35	22.354
36	18.0334	36	21.8472
37	17.9184	37	21.7163
38	16.9499	38	22.788
39	16.7102	39	21.0953
40	16.5923	40	19.751
41	17.0815	41	19.6331
42	17.2654	42	17.8129
43	16.8551	43	18.2362
44	16.4286	44	17.851
45	16.9233	45	16.7214
46	17.0716	46	18.6122
47	17.1601	47	17.1416
48	17.2183	48	17.4022
49	15.7042	49	14.3844
50	16.7272	50	14.8546
51	17.0041	51	14.7438
52	16.9737	52	14.0728
53	16.0232	53	13.6134
54	16.7963	54	13.9589
55	15.777	55	15.3987
56	15.9683	56	16.3427
57	16.9366	57	17.9618
58	15.1336	58	17.859
59	17.3908	59	17.9005
60	17.6384	60	17.3789
61	17.4889	61	18.6232
62	16.8609	62	19.1734
63	16.7703	63	20.2838
64	17.4895	64	18.8895
65	16.9144	65	19.0049
66	16.5136	66	16.9975
67	16.7873	67	16.5637
68	16.5661	68	17.3733
69	16.7818	69	17.2676
70	17.3054	70	20.9693
71	16.6064	71	21.5788
72	16.6959	72	20.1491
73	17.1796	73	20.1359
74	18.9671	74	17.5238
75	18.1331	75	16.2812
76	18.8169	76	17.0581
77	18.2061	77	17.8741
78	17.9861	78	17.8655
79	17.717	79	16.2306
80	17.0299	80	16.2923
81	16.7731	81	18.6992
82	16.5363	82	20.4859
83	17.2801	83	19.8567
84	17.0256	84	19.533
85	16.9915	85	21.5095
86	17.3205	86	20.5787
87	18.0488	87	23.2432
88	17.9444	88	24.1487
89	17.4311	89	22.0704
90	16.8042	90	21.2294
91	18.4968	91	21.6019
92	17.1263	92	23.0599
93	18.2726	93	23.2294
94	18.1741	94	23.5181
95	16.9874	95	21.3645
96	17.7958	96	23.7663
97	19.384	97	24.9428
98	19.2582	98	24.047
99	18.8294	99	25.426
100	18.4535	100	23.5265
101	18.0967	101	23.1036
102	18.2509	102	24.0936
103	18.3802	103	23.7238
104	18.5945	104	22.9009
105	18.0888	105	22.9796
106	18.6906	106	22.1842
107	18.5897	107	24.0894
108	19.2285	108	23.2555
109	18.5815	109	22.6319
110	19.7056	110	23.0017
111	19.1071	111	22.4279
112	19.4934	112	21.8774
113	19.2325	113	20.8603
114	19.8435	114	22.4561
115	19.1462	115	20.5739
116	18.5467	116	19.1412
117	19.045	117	17.8546
118	19.8548	118	18.2426
119	19.4757	119	18.4235
120	21.9112	120	16.3523
121	21.9361	121	15.6585
122	20.895	122	17.9495
123	21.6598	123	18.4926
124	20.8612	124	18.4614
125	21.5176	125	16.3037
126	21.9259	126	16.5673
127	22.4013	127	18.2476
128	22.0931	128	16.7867
129	21.6664	129	17.9855
130	22.3548	130	15.6865
131	21.6271	131	14.7078
132	21.5027	132	14.1353
133	22.1233	133	13.9769
134	20.6951	134	13.0203
135	21.1335	135	13.0361
136	22.4492	136	13.9595
137	22.5792	137	13.5124
138	23.2403	138	15.5249
139	21.723	139	15.2393
140	20.2955	140	14.6086
141	20.1094	141	14.0441
142	19.0808	142	17.0418
143	19.6518	143	17.2961
144	19.4664	144	16.6288
145	21.3661	145	19.3152
146	21.3371	146	20.815
147	20.2953	147	20.6783
148	22.0401	148	21.9327
149	20.7452	149	21.3018
150	21.244	150	16.7861
151	23.0941	151	15.2631
152	23.7284	152	16.8712
153	24.7131	153	15.1941
154	26.4632	154	15.1683
155	26.0344	155	16.6994
156	26.5978	156	15.5804
157	25.6706	157	15.6837
158	26.2017	158	15.8398
159	24.1261	159	16.6815
160	27.1201	160	16.6866
161	27.4889	161	16.4008
162	26.7094	162	15.8949
163	27.789	163	14.2782
164	26.2446	164	13.6151
165	25.9603	165	15.1625
166	24.7125	166	15.786
167	26.957	167	16.6839
168	25.8766	168	17.0374
169	24.2036	169	16.4076
170	24.2909	170	16.5886
171	24.9278	171	18.7934
172	23.6862	172	18.8699
173	19.6595	173	17.3462
174	18.8975	174	17.9738
175	19.9258	175	19.0359
176	20.6186	176	20.2225
177	21.5313	177	21.0613
178	19.9191	178	21.4685
179	20.4133	179	22.4172
180	23.6979	180	22.7374
181	24.0461	181	22.086
182	24.674	182	22.9034
183	25.4512	183	22.9857
184	22.7113	184	24.5511
185	21.236	185	24.1744
186	19.1129	186	24.9721
187	21.8937	187	24.6275
188	23.2773	188	24.7271
189	22.6605	189	26.3762
190	22.36	190	26.3832
191	22.6971	191	25.5596
192	23.2208	192	26.2678
193	24.1816	193	25.161
194	24.9654	194	25.6645
195	23.6504	195	23.8873
196	22.8392	196	22.4335
197	24.3897	197	23.5621
198	24.0076	198	24.2716
199	21.7883	199	20.7093
200	21.4174	200	22.0644
201	20.9811	201	23.2258
202	21.3165	202	23.7865
203	22.8361	203	24.7196
204	22.7062	204	24.8471
205	22.5107	205	24.1167
206	22.6422	206	24.5933
207	21.6006	207	21.8955
208	21.0327	208	20.9645
209	21.6335	209	22.0632
210	21.1239	210	23.0335
211	21.0191	211	21.7592
212	20.2804	212	19.5518
213	18.7024	213	19.0569
214	17.1889	214	20.0144
215	18.7326	215	20.0336
216	18.8177	216	20.7943
217	17.2798	217	19.6204
218	19.7086	218	19.5812
219	19.9216	219	19.5845
220	19.94	220	19.5564
221	19.483	221	18.2086
222	19.6445	222	18.3368
223	20.2986	223	19.2176
224	22.0915	224	19.3137
225	23.0456	225	21.8787
226	22.8108	226	21.4309
227	24.0661	227	20.5355
228	24.4018	228	20.6938
229	24.3291	229	19.8368
230	23.7806	230	18.4849
231	24.3121	231	19.3092
232	23.7999	232	19.6135
233	24.1836	233	19.9502
234	24.394	234	20.8067
235	23.9408	235	19.6592
236	22.2817	236	18.0285
237	21.3614	237	19.0477
238	19.8026	238	18.4686
239	20.6644	239	18.9166
240	19.7923	240	19.5064
241	20.6413	241	20.0823
242	21.2176	242	19.7076
243	21.0989	243	19.4334
244	21.1415	244	18.1372
245	21.2858	245	18.8697
246	20.7574	246	19.08
247	21.029	247	18.3245
248	18.7005	248	17.0446
249	20.8565	249	17.2444
250	20.7455	250	18.5283
251	19.3343	251	15.9715
252	19.273	252	16.7365
253	18.3008	253	18.2092
254	18.018	254	18.9929
255	18.7094	255	17.5004
256	19.0493	256	16.8994
257	16.2741	257	15.5168
258	15.0168	258	14.1778
259	14.7198	259	18.0348
260	14.6563	260	17.9438
261	15.2245	261	14.8549
262	14.7801	262	13.5277
263	15.7178	263	14.7852
264	16.1993	264	13.96
265	15.8283	265	13.8479
266	14.7722	266	14.6267
267	15.2185	267	12.8764
268	15.8609	268	13.549
269	15.5173	269	16.0494
270	14.9389	270	16.1729
271	15.2588	271	14.9205
272	15.5051	272	12.7232
273	16.517	273	13.9744
274	15.1238	274	15.0601
275	15.6526	275	14.5875
276	15.9206	276	12.329
277	15.672	277	15.0719
278	14.7794	278	16.9391
279	14.4843	279	19.2905
280	15.4741	280	18.7368
281	15.7904	281	18.0825
282	14.553	282	19.324
283	14.7329	283	19.2105
284	13.6959	284	19.3061
285	14.7018	285	19.8219
286	14.6915	286	20.0011
287	14.9965	287	19.7289
288	16.1041	288	20.0122
289	15.2646	289	19.3714
290	15.6552	290	19.507
291	15.3101	291	18.4484
292	14.8941	292	18.9219
293	15.2436	293	18.7321
294	14.8009	294	18.6149
295	15.2136	295	18.2922
296	14.2806	296	18.3929
297	14.0546	297	19.735
298	14.4299	298	18.9936
299	13.1717	299	19.4746
300	13.4014	300	19.5216
301	13.611	301	18.8952
302	13.1444	302	20.3001
303	12.9687	303	20.6234
304	12.5859	304	20.6502
305	13.7397	305	19.2671
306	13.1568	306	18.7256
307	13.5206	307	18.7789
308	13.0245	308	20.8239
309	12.9825	309	20.4595
310	12.7441	310	20.0509
311	14.2539	311	19.6721
312	13.3964	312	19.7325
313	12.8308	313	19.4231
314	13.1106	314	19.152
315	12.6628	315	18.1942
316	12.8993	316	18.8053
317	13.0962	317	19.9698
318	13.4112	318	20.0835
319	13.326	319	20.5086
320	13.3559	320	19.0468
321	12.6718	321	19.8033
322	12.2594	322	19.583
323	13.0216	323	19.3141
324	12.5614	324	19.5221
325	13.0914	325	19.7208
326	13.19	326	19.8881
327	13.1113	327	21.5359
328	13.4414	328	21.1362
329	12.1495	329	20.1541
330	12.7567	330	20.4487
331	12.6764	331	20.5317
332	12.4274	332	19.6734
333	13.0414	333	18.4814
334	11.8589	334	17.6331
335	12.5107	335	18.1459
336	12.0844	336	16.5699
337	11.9981	337	16.0327
338	12.3759	338	16.0691
339	12.4164	339	16.9098
340	12.4147	340	17.5916
341	12.3595	341	15.5655
342	12.0113	342	15.5499
343	12.2046	343	20.1197
344	12.3614	344	20.3361
345	12.0179	345	21.005
346	12.6148	346	22.7998
347	12.1967	347	22.6485
348	13.1106	348	22.9847
349	12.8415	349	22.5468
350	13.2151	350	21.67
351	12.7106	351	20.1653
352	12.7513	352	20.3578
353	11.4099	353	20.6504
354	11.1319	354	18.0305
355	11.5584	355	19.066
356	11.3187	356	18.1749
357	11.3744	357	18.2728
358	12.2065	358	15.8512
359	12.3563	359	16.5275
360	11.3051	360	16.9112
361	12.3086	361	15.8175
362	11.8689	362	16.315
363	11.1168	363	16.5578
364	11.9835	364	15.403
365	11.7687	365	15.8556
366	10.7101	366	15.5117
367	11.6814	367	14.9693
368	12.0154	368	16.2677
369	12.0047	369	19.2448
370	12.01	370	18.5909
371	11.8858	371	16.2028
372	12.3957	372	13.4191
373	11.4562	373	15.9993
374	11.7561	374	18.0093
375	11.3725	375	19.1021
376	11.4304	376	16.6604
377	11.8059	377	16.516
378	11.1201	378	14.5161
379	11.309	379	14.8029
380	11.2644	380	15.5277
381	10.8351	381	14.7559
382	10.4092	382	14.0653
383	11.5337	383	14.2201
384	10.9544	384	14.4792
385	10.7561	385	16.2585
386	11.2497	386	11.2016
387	10.8984	387	11.5608
388	10.7805	388	12.6584
389	10.7352	389	13.7069
390	11.4565	390	12.343
391	11.4195	391	12.9355
392	12.0268	392	12.529
393	11.112	393	12.0119
394	11.3959	394	11.7211
395	11.8072	395	11.301
396	11.9277	396	10.5914
397	11.994	397	11.0535
398	11.2852	398	10.3106
399	11.968	399	11.3482
400	11.7193	400	10.7091
401	11.6057	401	9.93941
402	12.1174	402	10.6328
403	11.7868	403	11.7779
404	11.7861	404	11.0418
405	12.4647	405	11.0931
406	12.2402	406	11.1529
407	12.1998	407	11.4598
408	11.9983	408	12.3296
409	11.621	409	10.8762
410	11.8755	410	11.0113
411	11.9367	411	10.4791
412	11.8462	412	11.6281
413	11.6953	413	10.4293
414	11.9764	414	10.8065
415	11.8957	415	11.9757
416	12.3569	416	11.1996
417	12.531	417	11.058
418	12.6909	418	11.8059
419	11.9434	419	11.8409
420	12.4061	420	11.6779
421	12.2074	421	11.0032
422	11.2909	422	11.3215
423	12.8433	423	11.7103
424	14.5292	424	11.195
425	14.4517	425	12.2035
426	14.8371	426	13.4782
427	13.9482	427	13.7428
428	13.8231	428	12.954
429	15.3406	429	12.1656
430	14.5308	430	12.7037
431	14.5911	431	12.3274
432	14.1952	432	12.8378
433	13.9907	433	12.2979
434	13.7071	434	11.5193
435	14.0579	435	10.855
436	13.1028	436	12.483
437	12.8439	437	12.0796
438	13.2325	438	11.9092
439	13.4865	439	13.1192
440	12.9255	440	13.0989
441	12.9421	441	13.2139
442	13.2171	442	13.1438
443	12.6564	443	13.613
444	13.2279	444	12.3635
445	13.4326	445	11.7554
446	12.7164	446	13.3609
447	15.2732	447	12.6283
448	13.4194	448	13.06
449	15.1403	449	13.9001
450	15.3667	450	13.8868
451	16.5739	451	13.6117
452	16.1549	452	14.5392
453	17.4789	453	14.1435
454	18.1137	454	14.7158
455	17.1929	455	13.8758
456	18.8364	456	13.6509
457	19.7268	457	13.4164
458	20.1526	458	13.6571
459	22.0304	459	13.3798
460	20.7785	460	13.591
461	21.6016	461	14.3664
462	20.6167	462	14.4312
463	20.7299	463	14.1298
464	20.6572	464	14.0698
465	19.7876	465	14.087
466	20.0371	466	14.8908
467	20.5343	467	13.4561
468	20.2298	468	13.9332
469	21.083	469	14.1779
470	20.6456	470	14.5201
471	21.224	471	13.6918
472	22.5894	472	13.6388
473	21.3834	473	13.3066
474	20.5128	474	12.427
475	20.9684	475	12.6154
476	19.4308	476	10.8686
477	19.4216	477	11.3136
478	20.1895	478	11.0942
479	19.9948	479	11.0196
480	18.382	480	11.2992
481	18.5017	481	11.2421
482	17.2253	482	11.3964
483	17.616	483	11.6594
484	17.1511	484	11.0752
485	18.0677	485	11.2913
486	17.0541	486	10.4672
487	16.5754	487	9.90229
488	15.9007	488	10.2562
489	16.6012	489	9.83588
490	19.0867	490	9.93051
491	18.7404	491	10.3512
492	20.1748	492	9.95718
493	19.302	493	10.2929
494	18.334	494	9.62765
495	18.3461	495	10.3482
496	18.4947	496	10.0967
497	18.2317	497	10.1376
498	17.8521	498	9.99862
499	18.0715	499	10.3108
500	18.287	500	9.40102
501	17.0099	501	11.7698
502	16.3248	502	11.7453
503	15.7067	503	12.5154
504	14.0377	504	11.9721
505	15.3152	505	11.8279
506	14.8948	506	12.3838
507	15.5128	507	12.4062
508	14.3961	508	11.1592
509	15.1761	509	11.2877
510	15.0106	510	11.8264
511	13.8706	511	11.8265
512	14.5264	512	10.2338
513	14.7956	513	11.0541
514	14.7056	514	10.9765
515	14.7736	515	10.9514
516	14.074	516	11.2289
517	14.6177	517	11.3508
518	14.8476	518	11.0238
519	14.7029	519	10.7427
520	15.3911	520	10.7221
521	14.4623	521	10.7319
522	14.8042	522	11.2186
523	15.0228	523	10.4241
524	14.8918	524	10.7511
525	15.4111	525	11.5853
526	15.203	526	11.0339
527	14.4202	527	11.9071
528	12.5097	528	11.8128
529	12.5518	529	11.2106
530	12.4169	530	11.1603
531	12.078	531	11.3236
532	12.3796	532	10.9662
533	13.5136	533	11.2773
534	12.8982	534	10.551
535	13.9384	535	11.3967
536	14.1086	536	11.9375
537	13.8168	537	12.425
538	13.4552	538	12.8384
539	13.7696	539	12.1467
540	11.9449	540	11.4668
541	12.5014	541	11.5651
542	11.564	542	10.2145
543	12.4839	543	12.6898
544	12.0496	544	11.8489
545	10.8558	545	11.7566
546	11.8702	546	12.9983
547	12.0773	547	12.9854
548	13.8535	548	11.5696
549	14.2353	549	11.5531
550	13.338	550	12.008
551	13.068	551	10.6173
552	12.5387	552	10.3268
553	13.4732	553	9.98469
554	12.6251	554	10.6925
555	11.2557	555	10.2395
556	11.6533	556	10.5128
557	11.7373	557	9.90793
558	12.2685	558	10.3355
559	11.8877	559	9.61373
560	13.6465	560	10.0889
561	12.7847	561	8.45771
562	12.9411	562	9.08813
563	12.9934	563	8.57424
564	13.0087	564	8.80068
565	14.9366	565	8.55965
566	14.0484	566	9.1647
567	14.3499	567	9.65526
568	14.9747	568	9.91231
569	15.586	569	9.49565
570	15.4809	570	9.58459
571	16.1849	571	9.7082
572	15.0892	572	10.4611
573	14.0046	573	10.6075
574	15.2013	574	9.77671
575	15.1368	575	10.496
576	14.3171	576	10.3179
577	14.2247	577	11.0008
578	13.619	578	9.92962
579	14.3276	579	10.9944
580	14.0187	580	9.98186
581	13.6732	581	10.9999
582	12.9515	582	11.4202
583	11.6945	583	12.3955
584	11.4632	584	12.6083
585	11.0685	585	12.4241
586	11.3993	586	12.1568
587	12.1753	587	11.36
588	11.9309	588	12.4713
589	11.7144	589	12.4255
590	10.9005	590	11.5625
591	10.783	591	12.3239
592	11.36	592	13.905
593	10.8457	593	12.6782
594	10.7416	594	15.2867
595	11.5975	595	14.6077
596	13.7251	596	14.0945
597	12.6602	597	14.2486
598	13.3245	598	13.6542
599	12.349	599	13.8389
600	14.807	600	14.4728
601	13.768	601	14.0213
602	12.0347	602	13.983
603	11.6317	603	12.7279
604	12.0495	604	12.0898
605	11.5953	605	12.3924
606	11.7665	606	12.1349
607	11.7473	607	11.8629
608	12.0434	608	11.9738
609	12.8557	609	11.7375
610	11.8501	610	11.987
611	11.5988	611	12.0047
612	11.8963	612	12.6975
613	12.294	613	13.0017
614	13.0768	614	11.6805
615	12.0953	615	12.2551
616	13.598	616	11.8401
617	13.0285	617	12.3904
618	15.1058	618	12.1066
619	13.5073	619	11.9489
620	12.7623	620	11.7539
621	12.7994	621	11.7223
622	13.2531	622	11.7205
623	12.394	623	11.5553
624	13.8993	624	11.5609
625	13.0793	625	11.2593
626	13.4191	626	10.8611
627	12.744	627	10.7498
628	13.8358	628	12.0204
629	13.646	629	11.2074
630	14.5153	630	11.1733
631	14.9873	631	11.6088
632	14.4729	632	11.5614
633	13.1578	633	12.1308
634	12.5716	634	12.401
635	12.7471	635	12.0603
636	15.1642	636	11.4615
637	14.184	637	12.6575
638	13.34	638	13.2119
639	12.695	639	12.3456
640	13.1145	640	13.0199
641	13.0182	641	12.2568
642	14.0022	642	11.3164
643	14.4992	643	11.8608
644	14.1213	644	12.6983
645	13.2427	645	12.3862
646	12.9725	646	12.1368
647	13.1788	647	11.9782
648	12.7942	648	11.7701
649	13.1228	649	11.7957
650	13.0645	650	10.8539
651	13.4049	651	11.2013
652	12.4802	652	11.3189
653	13.7537	653	11.5953
654	12.625	654	11.2284
655	12.2509	655	11.6878
656	13.1638	656	11.065
657	13.6941	657	11.5105
658	12.9454	658	11.1031
659	12.7912	659	11.6445
660	13.586	660	13.0336
661	13.0773	661	11.9187
662	13.5074	662	11.5526
663	12.7286	663	12.4887
664	12.2576	664	11.8793
665	12.66	665	12.059
666	12.8637	666	13.6324
667	13.9285	667	13.3986
668	14.0465	668	13.4343
669	14.7661	669	14.3755
670	14.3107	670	14.2974
671	13.8442	671	14.0653
672	13.4406	672	14.676
673	12.1489	673	13.4696
674	12.4923	674	14.2532
675	11.5846	675	13.7134
676	11.8367	676	12.9353
677	12.1128	677	12.338
678	12.0364	678	12.0804
679	12.1849	679	11.0762
680	12.7436	680	11.2538
681	11.2055	681	10.4985
682	10.6174	682	10.1948
683	9.82438	683	9.73566
684	10.1813	684	10.0866
685	10.7657	685	10.484
686	12.5293	686	10.6719
687	11.7737	687	11.8591
688	12.7449	688	11.5235
689	13.5533	689	11.3693
690	12.2615	690	11.1228
691	11.7456	691	10.292
692	10.5581	692	10.0153
693	11.5383	693	9.99701
694	11.1707	694	10.0313
695	11.6573	695	9.45244
696	11.9774	696	10.1206
697	11.6246	697	11.0119
698	11.3704	698	11.0074
699	12.7892	699	11.1993
700	12.0945	700	11.375
701	12.7757	701	11.9349
702	12.0531	702	12.1438
703	13.4346	703	12.878
704	13.7061	704	12.7844
705	12.8482	705	12.2909
706	13.1185	706	12.4953
707	12.5265	707	13.093
708	12.342	708	12.3125
709	12.0205	709	12.789
710	12.4524	710	12.3042
711	11.9935	711	13.7796
712	12.4987	712	13.1673
713	13.1347	713	12.8995
714	12.0672	714	12.9843
715	12.5088	715	12.802
716	11.6258	716	12.776
717	11.7337	717	12.5969
718	12.2868	718	12.6261
719	12.5159	719	12.8352
720	12.7502	720	13.142
721	11.4971	721	12.8685
722	11.8246	722	12.6446
723	11.577	723	12.9068
724	10.8413	724	12.4097
725	13.1189	725	12.5141
726	13.6934	726	11.8731
727	12.9075	727	12.1048
728	12.2805	728	12.2845
729	11.3203	729	11.9735
730	12.5646	730	12.5245
731	13.3929	731	13.0673
732	12.9523	732	13.2354
733	12.2342	733	13.1158
734	12.8529	734	12.0811
735	12.9319	735	12.8386
736	12.6449	736	14.4611
737	13.1983	737	12.2483
738	12.702	738	13.0343
739	13.7411	739	12.1793
740	13.8648	740	12.1403
741	14.9101	741	12.8092
742	14.7174	742	13.3548
743	14.3285	743	14.0825
744	13.4091	744	12.9443
745	12.9045	745	11.9537
746	12.6908	746	12.9074
747	12.7849	747	12.4358
748	13.28	748	12.9794
749	12.7781	749	14.4931
750	12.7469	750	14.0349
751	12.8843	751	15.208
752	13.1416	752	14.8868
753	13.9532	753	12.8849
754	13.2352	754	13.4116
755	13.7067	755	12.6878
756	13.9831	756	12.4333
757	14.5158	757	13.0102
758	13.6032	758	12.6722
759	12.7335	759	12.5296
760	13.6394	760	12.386
761	14.1892	761	13.2627
762	14.4208	762	12.894
763	13.8712	763	11.2102
764	14.0244	764	11.0709
765	13.5977	765	11.1759
766	13.3544	766	11.154
767	13.1723	767	10.0786
768	13.5247	768	11.0802
769	13.7788	769	11.8644
770	15.1645	770	10.5147
771	13.6895	771	11.106
772	14.3587	772	11.05
773	13.3712	773	11.6891
774	13.301	774	11.2253
775	13.232	775	11.4568
776	13.482	776	11.6777
777	13.5701	777	11.4251
778	13.7977	778	12.4672
779	12.825	779	12.0455
780	13.9168	780	11.3189
781	13.6383	781	13.3366
782	13.6844	782	11.3241
783	14.3111	783	11.7902
784	14.3515	784	11.6655
785	13.5958	785	10.8179
786	14.0255	786	11.5893
787	14.0084	787	10.7509
788	14.7572	788	11.6742
789	14.4133	789	10.2807
790	14.3735	790	10.8211
791	13.576	791	10.9681
792	13.6164	792	11.1189
793	13.3351	793	11.3129
794	12.9046	794	12.2883
795	13.6009	795	10.5667
796	13.5095	796	11.2157
797	13.7937	797	10.5628
798	14.1588	798	10.8142
799	14.1046	799	10.8243
800	13.1854	800	12.419
801	13.094	801	12.3628
802	13.459	802	12.1559
803	13.156	803	11.7864
804	12.4653	804	12.1861
805	12.7401	805	12.0822
806	12.759	806	11.1461
807	13.2082	807	10.414
808	13.0599	808	10.9171
809	13.025	809	10.9858
810	12.4371	810	10.943
811	12.8524	811	10.5117
812	12.8481	812	11.1337
813	12.1767	813	10.2899
814	12.1274	814	10.9595
815	12.6729	815	11.5912
816	15.1294	816	11.5237
817	13.2484	817	10.8311
818	13.8671	818	10.6065
819	14.0974	819	11.2434
820	14.8375	820	11.3797
821	14.438	821	10.9943
822	12.2634	822	10.4669
823	13.5991	823	11.2622
824	13.9311	824	9.97144
825	12.4616	825	11.2613
826	13.0897	826	10.4784
827	15.6888	827	10.6689
828	15.3509	828	10.8345
829	15.3739	829	10.6765
830	15.7031	830	10.9067
831	15.2986	831	11.1447
832	15.9824	832	12.0708
833	14.8791	833	13.7401
834	14.9398	834	14.8611
835	14.7259	835	17.2623
836	14.5208	836	17.4839
837	14.0055	837	18.7793
838	13.7058	838	19.7632
839	14.3477	839	18.0584
840	13.8104	840	19.0196
841	13.7199	841	20.8149
842	14.3984	842	18.207
843	14.2748	843	21.2217
844	15.6132	844	22.5696
845	14.4901	845	25.1755
846	14.635	846	23.8966
847	14.7769	847	25.6345
848	15.2082	848	25.9038
849	17.1515	849	25.0667
850	14.8593	850	26.0813
851	14.6031	851	24.9769
852	13.1176	852	23.7776
853	13.1653	853	22.8305
854	13.9869	854	23.1787
855	14.8985	855	23.5267
856	15.2627	856	24.6023
857	13.5704	857	25.0792
858	14.4631	858	26.7928
859	13.3945	859	26.8285
860	13.7625	860	26.4609
861	13.4022	861	26.8802
862	13.8501	862	26.8061
863	14.6537	863	27.558
864	15.671	864	26.4488
865	15.4698	865	27.2115
866	15.3877	866	27.2153
867	14.9157	867	26.7753
868	15.1897	868	27.7452
869	14.2192	869	28.3291
870	16.0878	870	27.4815
871	17.6571	871	27.8966
872	17.5555	872	28.5715
873	18.6535	873	28.842
874	17.5504	874	27.9403
875	18.6077	875	27.2141
876	19.356	876	28.7177
877	19.2566	877	27.2363
878	19.7398	878	28.1477
879	21.2387	879	26.8422
880	21.2977	880	26.5479
881	21.1901	881	25.2696
882	18.9208	882	26.7843
883	18.1341	883	24.3457
884	18.3013	884	26.274
885	19.6958	885	25.5009
886	19.1884	886	25.8701
887	19.5513	887	25.2673
888	19.4326	888	26.2004
889	19.6675	889	28.0075
890	17.802	890	26.994
891	17.1041	891	26.9477
892	14.2012	892	25.0421
893	15.721	893	26.0898
894	14.9111	894	25.322
895	15.6723	895	26.1217
896	17.2975	896	26.2083
897	16.5631	897	25.0162
898	16.6806	898	23.5477
899	18.1535	899	23.6948
900	18.7687	900	25.0332
901	19.0694	901	24.9649
902	17.8441	902	23.795
903	16.6899	903	24.2121
904	18.2177	904	25.6316
905	18.7532	905	25.1256
906	14.5402	906	26.412
907	15.4674	907	26.1029
908	14.2291	908	26.593
909	14.9031	909	25.8424
910	15.1195	910	25.1225
911	14.4049	911	24.346
912	14.493	912	24.7178
913	16.2327	913	21.2361
914	14.7736	914	21.4426
915	17.7174	915	18.549
916	15.7764	916	19.2218
917	15.5256	917	19.4025
918	17.0949	918	20.9708
919	18.7509	919	22.564
920	21.558	920	23.4368
921	21.9192	921	24.2266
922	18.9877	922	22.979
923	20.4169	923	24.1195
924	20.758	924	21.6627
925	18.1988	925	22.8795
926	17.9105	926	23.1165
927	18.0547	927	22.3935
928	17.7771	928	22.8412
929	16.9515	929	23.2086
930	17.0578	930	25.2211
931	17.061	931	25.4238
932	17.831	932	24.1537
933	19.2576	933	24.2345
934	20.0889	934	22.8871
935	19.473	935	23.1658
936	18.0683	936	26.6032
937	18.1409	937	24.3257
938	16.3059	938	25.0318
939	15.6927	939	24.1803
940	16.5339	940	24.4018
941	17.4221	941	24.9153
942	16.3369	942	22.3917
943	15.9956	943	25.0576
944	13.4039	944	23.1161
945	15.1496	945	22.7473
946	16.4289	946	23.8613
947	18.4483	947	23.9044
948	16.9841	948	24.6474
949	17.1036	949	23.292
950	22.2309	950	23.6801
951	21.8414	951	25.3646
952	23.4346	952	23.2629
953	24.3243	953	23.305
954	24.3872	954	23.316
955	22.1975	955	23.7549
956	23.147	956	24.2864
957	22.9083	957	23.4317
958	22.2485	958	21.8677
959	22.3405	959	22.4424
960	24.4069	960	24.9376
961	24.9131	961	25.9932
962	24.6508	962	25.9545
963	23.3569	963	26.6894
964	23.7584	964	28.1623
965	24.8595	965	29.3736
966	22.0527	966	28.8185
967	23.1933	967	28.1278
968	24.978	968	28.6054
969	24.6243	969	28.4374
970	24.6182	970	28.9735
971	27.1549	971	28.2304
972	26.1753	972	28.2107
973	26.3008	973	27.8899
974	25.59	974	28.891
975	26.1112	975	27.8914
976	28.2672	976	28.2392
977	27.5358	977	28.8079
978	28.1001	978	24.9741
979	28.6048	979	26.0237
980	26.9917	980	25.9243
981	28.3021	981	26.7131
982	30.0008	982	29.5307
983	29.6851	983	29.5518
984	28.3076	984	29.7856
985	26.5145	985	29.4913
986	27.6716	986	27.2946
987	27.9523	987	25.2722
988	26.7809	988	27.0395
989	25.7309	989	28.2754
990	26.5277	990	25.9835
991	26.6526	991	27.6889
992	26.7412	992	26.5062
993	24.4779	993	23.2719
994	23.7418	994	23.5394
995	23.4984	995	23.7552
996	22.4864	996	25.2195
997	23.0539	997	24.2103
998	23.6175	998	23.5461
999	25.0298	999	23.3822
1000	23.5099	1000	22.0212
1001	21.0137	1001	22.3454
1002	19.0446	1002	24.1376
1003	19.5047	1003	23.5807
1004	19.5665	1004	22.1967
1005	18.9065	1005	21.8638
1006	19.2417	1006	21.5165
1007	17.0307	1007	21.1378
1008	15.6666	1008	21.1928
1009	16.4637	1009	20.3145
1010	16.018	1010	19.8728
1011	17.2223	1011	21.6217
1012	16.7458	1012	18.6158
1013	15.9858	1013	18.7461
1014	15.5791	1014	18.7303
1015	14.2507	1015	19.161
1016	15.2472	1016	19.2774
1017	15.6608	1017	19.5355
1018	14.3406	1018	18.0162
1019	13.6509	1019	19.2632
1020	13.7971	1020	18.9391
1021	14.352	1021	19.4935
1022	12.376	1022	18.9668
1023	14.0446	1023	19.5447
1024	12.4037	1024	19.1399
1025	10.9133	1025	18.9836
1026	12.2444	1026	19.5394
1027	13.7171	1027	19.5287
1028	14.4538	1028	19.277
1029	13.944	1029	18.802
1030	13.7402	1030	19.6621
1031	14.1314	1031	19.4863
1032	14.0376	1032	19.5789
1033	12.0879	1033	19.8464
1034	11.2013	1034	20.1162
1035	10.7557	1035	19.5179
1036	11.0434	1036	19.8031
1037	10.834	1037	19.5929
1038	12.9704	1038	19.6772
1039	11.1813	1039	19.6295
1040	10.4708	1040	20.0208
1041	10.9328	1041	19.239
1042	10.4271	1042	19.7986
1043	11.1936	1043	19.6125
1044	10.7974	1044	19.4021
1045	10.1391	1045	19.3614
1046	11.4867	1046	19.863
1047	12.3791	1047	18.9038
1048	12.5258	1048	18.9786
1049	11.401	1049	18.6968
1050	12.5386	1050	19.216
1051	13.4415	1051	18.9795
1052	11.117	1052	19.7948
1053	12.5643	1053	17.1237
1054	11.2489	1054	17.6735
1055	10.3015	1055	18.1754
1056	11.98	1056	16.9655
1057	11.4455	1057	16.5138
1058	13.6944	1058	16.8899
1059	13.0668	1059	16.6052
1060	14.1087	1060	16.9271
1061	13.6121	1061	17.206
1062	14.4924	1062	17.4042
1063	15.4959	1063	17.1517
1064	16.203	1064	17.0599
1065	14.2119	1065	17.3673
1066	13.0821	1066	18.0625
1067	13.9005	1067	20.5944
1068	12.8723	1068	19.6426
1069	12.4252	1069	18.7596
1070	11.1494	1070	17.0973
1071	11.8432	1071	16.1768
1072	12.3774	1072	16.5177
1073	12.3517	1073	15.5593
1074	11.7969	1074	17.6921
1075	12.6024	1075	16.4653
1076	13.4733	1076	15.7667
1077	11.8246	1077	15.8779
1078	11.2286	1078	15.2172
1079	11.0648	1079	13.7651
1080	11.1583	1080	13.822
1081	11.4882	1081	13.9577
1082	10.924	1082	13.5877
1083	11.4746	1083	13.3084
1084	10.9269	1084	12.381
1085	11.6044	1085	12.5085
1086	10.0352	1086	11.6255
1087	9.93911	1087	11.673
1088	10.3674	1088	10.6173
1089	10.9224	1089	13.0009
1090	10.2416	1090	13.0267
1091	11.6239	1091	11.971
1092	11.7866	1092	12.1637
1093	12.7675	1093	12.2502
1094	13.9219	1094	12.6829
1095	12.4576	1095	12.834
1096	13.6137	1096	12.4043
1097	13.9846	1097	12.6338
1098	12.9152	1098	12.4836
1099	11.9006	1099	11.899
1100	12.0966	1100	12.3481
1101	11.2559	1101	11.6582
1102	10.3826	1102	11.6424
1103	10.9497	1103	11.5375
1104	11.1992	1104	12.697
1105	10.9012	1105	12.2576
1106	10.5479	1106	11.4919
1107	10.712	1107	11.9706
1108	11.7875	1108	12.4408
1109	11.3871	1109	12.4017
1110	11.5614	1110	11.9373
1111	10.2646	1111	12.4993
1112	9.68776	1112	11.2671
1113	9.52419	1113	10.313
1114	8.33047	1114	10.271
1115	7.36713	1115	9.61633
1116	6.57602	1116	9.10299
1117	7.30596	1117	9.8684
1118	10.0072	1118	9.63758
1119	9.2814	1119	10.7345
1120	9.97739	1120	10.0179
1121	11.1207	1121	9.39664
1122	9.69941	1122	8.55409
1123	12.2701	1123	8.50388
1124	10.763	1124	9.43636
1125	11.034	1125	9.22698
1126	12.7792	1126	9.53585
1127	10.7805	1127	9.44717
1128	10.6649	1128	11.5149
1129	9.78415	1129	10.7612
1130	9.92997	1130	9.71925
1131	9.83536	1131	10.1113
1132	11.6961	1132	10.4037
1133	11.8179	1133	10.7858
1134	11.9024	1134	12.4842
1135	10.7567	1135	11.7454
1136	11.0348	1136	12.491
1137	9.74631	1137	10.7005
1138	10.3483	1138	11.0682
1139	8.88394	1139	10.9492
1140	7.89857	1140	9.1618
1141	7.51933	1141	9.55827
1142	8.40725	1142	11.3444
1143	8.44257	1143	10.2741
1144	11.2788	1144	11.0005
1145	10.2461	1145	11.3932
1146	9.3913	1146	10.6127
1147	9.03765	1147	11.5678
1148	9.20737	1148	10.4079
1149	8.60966	1149	9.90182
1150	10.1397	1150	11.3337
1151	8.79233	1151	12.0668
1152	8.42536	1152	10.6921
1153	10.0001	1153	10.8999
1154	9.63765	1154	11.5986
1155	9.95175	1155	10.865
1156	8.54286	1156	11.7718
1157	7.88543	1157	11.2407
1158	7.32438	1158	13.1105
1159	6.25624	1159	13.5993
1160	6.1913	1160	13.0221
1161	6.52514	1161	12.2635
1162	7.29741	1162	12.0792
1163	7.20767	1163	11.4855
1164	9.79834	1164	10.7732
1165	9.25778	1165	11.8446
1166	8.71783	1166	11.2996
1167	10.5564	1167	11.3209
1168	10.0874	1168	11.7781
1169	9.91073	1169	11.4969
1170	10.236	1170	12.3534
1171	11.1871	1171	13.4959
1172	11.5465	1172	12.6012
1173	11.2962	1173	11.4606
1174	10.458	1174	11.4002
1175	10.9244	1175	10.8071
1176	11.6105	1176	10.5852
1177	10.6482	1177	9.86614
1178	9.95889	1178	9.32137
1179	9.98103	1179	10.4441
1180	11.6087	1180	12.6844
1181	11.2817	1181	10.9392
1182	11.2385	1182	12.2367
1183	11.4952	1183	11.7525
1184	11.5806	1184	13.3688
1185	11.6387	1185	11.6845
1186	11.4781	1186	10.6078
1187	11.3339	1187	10.2733
1188	10.4518	1188	10.7682
1189	11.0429	1189	11.5174
1190	12.5965	1190	11.8144
1191	11.6913	1191	12.7432
1192	11.9736	1192	14.8889
1193	12.4503	1193	15.2147
1194	11.0387	1194	12.9939
1195	10.562	1195	13.9188
1196	9.61817	1196	14.3903
1197	9.81344	1197	14.9445
1198	9.85383	1198	15.9163
1199	9.76375	1199	16.8514
1200	9.21665	1200	17.7513
1201	10.0788	1201	16.3182
1202	10.2493	1202	16.8796
1203	11.0372	1203	18.7807
1204	10.8428	1204	19.8878
1205	9.85134	1205	18.8166
1206	12.1449	1206	18.2916
1207	12.3108	1207	19.6274
1208	13.5916	1208	16.3278
1209	12.3717	1209	16.8473
1210	11.6143	1210	16.3169
1211	11.8401	1211	18.33
1212	11.1136	1212	15.334
1213	11.419	1213	15.4931
1214	11.3561	1214	14.0464
1215	11.213	1215	12.4009
1216	12.3692	1216	13.8629
1217	10.9552	1217	14.6154
1218	11.8919	1218	13.7977
1219	11.1383	1219	13.7188
1220	12.0221	1220	12.6233
1221	11.7547	1221	14.1133
1222	11.5173	1222	14.2341
1223	11.9713	1223	14.574
1224	9.89592	1224	14.6749
1225	10.2083	1225	14.6086
1226	10.6921	1226	14.049
1227	10.7635	1227	15.3013
1228	11.132	1228	14.6739
1229	11.2167	1229	14.4041
1230	11.7036	1230	15.0855
1231	10.3234	1231	17.273
1232	10.8781	1232	15.3255
1233	10.7557	1233	14.9008
1234	10.4532	1234	14.6511
1235	10.7819	1235	13.669
1236	11.1532	1236	13.6089
1237	10.9112	1237	13.8712
1238	10.9567	1238	12.8585
1239	11.1185	1239	12.9339
1240	11.8283	1240	12.4923
1241	10.2802	1241	13.5352
1242	10.5166	1242	13.0253
1243	11.2496	1243	13.0706
1244	10.2474	1244	12.9425
1245	11.0105	1245	13.3315
1246	11.1187	1246	12.5527
1247	11.0672	1247	12.8372
1248	10.6812	1248	12.775
1249	9.98708	1249	12.7399
1250	9.64602	1250	12.7248
1251	10.0545	1251	12.3943
1252	9.97585	1252	12.5706
1253	10.5709	1253	13.4817
1254	10.6048	1254	12.4672
1255	9.71809	1255	13.0451
1256	10.7779	1256	13.0982
1257	10.3344	1257	13.5417
1258	10.3384	1258	14.254
1259	10.3677	1259	14.536
1260	10.4451	1260	15.4405
1261	10.495	1261	14.2156
1262	11.4784	1262	13.2996
1263	11.7549	1263	13.1836
1264	11.296	1264	13.5481
1265	9.06631	1265	13.4265
1266	9.5918	1266	13.0622
1267	11.5378	1267	13.2424
1268	11.0212	1268	12.2638
1269	11.3663	1269	12.5105
1270	11.4688	1270	12.53
1271	10.5851	1271	13.0894
1272	11.7506	1272	13.5368
1273	12.0713	1273	13.1106
1274	11.5651	1274	11.9501
1275	11.2316	1275	12.2202
1276	11.642	1276	12.7372
1277	11.5716	1277	13.3239
1278	11.0146	1278	13.5298
1279	10.6943	1279	12.4813
1280	11.5503	1280	13.6978
1281	11.4537	1281	13.7453
1282	11.3715	1282	13.7891
1283	11.3457	1283	13.6822
1284	12.0864	1284	14.5084
1285	11.3261	1285	14.4115
1286	10.8545	1286	14.5033
1287	11.5838	1287	16.9549
1288	11.4331	1288	15.7971
1289	11.1554	1289	16.5077
1290	10.9729	1290	14.7546
1291	10.9417	1291	13.1277
1292	10.4389	1292	14.4632
1293	10.9091	1293	15.1173
1294	10.1649	1294	15.8903
1295	9.80503	1295	14.9971
1296	10.6787	1296	14.8162
1297	10.583	1297	12.8713
1298	10.9712	1298	14.0285
1299	11.038	1299	15.4682
1300	11.4289	1300	15.3327
1301	11.5999	1301	14.3048
1302	11.3573	1302	14.1268
1303	11.9648	1303	14.3611
1304	11.7086	1304	14.0294
1305	11.0038	1305	13.1586
1306	12.1936	1306	13.3378
1307	10.789	1307	13.5247
1308	12.1095	1308	15.1276
1309	12.1788	1309	14.2101
1310	11.7291	1310	14.7918
1311	11.5364	1311	13.5472
1312	11.6672	1312	14.6092
1313	10.1405	1313	15.1864
1314	10.0745	1314	15.9011
1315	10.3228	1315	16.4769
1316	10.4474	1316	14.1055
1317	10.1285	1317	13.9304
1318	10.5811	1318	13.1495
1319	10.1847	1319	14.7721
1320	10.4666	1320	14.075
1321	10.6286	1321	14.738
1322	9.81106	1322	14.2374
1323	10.1135	1323	14.2207
1324	10.3296	1324	13.4054
1325	9.92809	1325	14.4603
1326	9.75152	1326	14.994
1327	10.4	1327	13.9132
1328	10.2877	1328	14.0246
1329	10.5219	1329	14.7366
1330	10.3841	1330	14.6167
1331	9.73973	1331	14.0678
1332	9.79302	1332	13.8182
1333	10.0521	1333	13.8027
1334	10.2048	1334	14.0985
1335	9.84969	1335	14.3088
1336	10.5398	1336	14.7566
1337	10.1315	1337	16.7035
1338	10.7696	1338	15.7957
1339	10.3821	1339	17.1481
1340	10.1073	1340	16.6824
1341	10.245	1341	15.6491
1342	9.93432	1342	14.2476
1343	10.0195	1343	14.7503
1344	9.73195	1344	14.4878
1345	10.2822	1345	14.9732
1346	10.3893	1346	15.5022
1347	10.5868	1347	15.1369
1348	11.0908	1348	14.0145
1349	10.6676	1349	13.9337
1350	11.264	1350	14.0948
1351	11.0499	1351	13.719
1352	11.8342	1352	14.0143
1353	11.8569	1353	14.2252
1354	12.0669	1354	14.5479
1355	12.0248	1355	14.294
1356	11.7811	1356	15.3117
1357	12.6451	1357	14.2206
1358	12.3948	1358	14.1249
1359	11.4214	1359	13.6608
1360	12.209	1360	14.5101
1361	11.9511	1361	14.2101
1362	11.1187	1362	14.1838
1363	10.6587	1363	13.6321
1364	11.5555	1364	14.4202
1365	11.3755	1365	13.5507
1366	11.6637	1366	11.5167
1367	10.7867	1367	13.7136
1368	11.1032	1368	12.7044
1369	11.3639	1369	14.022
1370	10.957	1370	13.5173
1371	10.6982	1371	13.7731
1372	11.9577	1372	13.7716
1373	11.156	1373	12.051
1374	10.3057	1374	12.6014
1375	10.7648	1375	15.3906
1376	12.7015	1376	14.0492
1377	13.8166	1377	13.5533
1378	14.435	1378	12.9305
1379	14.7631	1379	12.7426
1380	14.5152	1380	12.9603
1381	14.1025	1381	13.5518
1382	13.3649	1382	13.1065
1383	14.5992	1383	12.4062
1384	13.5654	1384	13.1754
1385	12.4092	1385	13.8452
1386	12.5406	1386	13.0745
1387	12.8631	1387	13.2826
1388	12.5665	1388	12.8784
1389	11.1592	1389	13.0578
1390	13.2103	1390	13.5762
1391	13.4319	1391	12.7293
1392	12.723	1392	12.8996
1393	12.6128	1393	13.319
1394	12.8747	1394	13.0409
1395	11.8745	1395	12.7408
1396	11.6516	1396	12.9291
1397	12.1244	1397	13.5941
1398	11.7933	1398	12.7151
1399	11.2018	1399	12.4281
1400	11.1606	1400	11.3256
1401	11.1723	1401	11.9984
1402	11.4316	1402	12.1984
1403	11.5623	1403	13.202
1404	12.3222	1404	11.8444
1405	13.1115	1405	11.9896
1406	13.2194	1406	12.4466
1407	12.9927	1407	12.8636
1408	12.9512	1408	12.3061
1409	13.1823	1409	12.753
1410	11.9693	1410	13.6096
1411	13.2253	1411	12.8318
1412	13.5055	1412	11.7818
1413	13.8678	1413	13.1076
1414	12.9992	1414	13.1647
1415	12.7186	1415	13.4608
1416	12.18	1416	11.3842
1417	12.7375	1417	11.8769
1418	12.8506	1418	12.2036
1419	13.3523	1419	12.263
1420	12.3064	1420	11.1619
1421	13.0529	1421	11.1076
1422	12.5156	1422	10.7776
1423	11.5107	1423	10.8881
1424	12.4013	1424	11.0402
1425	12.6728	1425	10.4536
1426	13.107	1426	11.0899
1427	12.8321	1427	10.9645
1428	11.7834	1428	12.1398
1429	11.2249	1429	12.4706
1430	12.4953	1430	11.7179
1431	12.589	1431	12.2611
1432	12.766	1432	11.4417
1433	14.7717	1433	12.0547
1434	13.9706	1434	11.1641
1435	14.468	1435	11.9135
1436	12.4681	1436	12.36
1437	12.4752	1437	11.8297
1438	12.0969	1438	12.5443
1439	12.487	1439	12.8189
1440	13.2362	1440	12.4813
1441	13.0684	1441	12.2427
1442	13.1279	1442	11.1452
1443	13.2564	1443	11.3379
1444	13.0544	1444	10.7679
1445	13.8459	1445	11.1741
1446	12.9961	1446	12.1287
1447	12.8774	1447	11.0421
1448	13.3826	1448	11.7764
1449	13.3343	1449	12.432
1450	13.1615	1450	12.7773
1451	13.7962	1451	12.5232
1452	13.6772	1452	13.536
1453	14.0346	1453	13.1109
1454	14.1804	1454	12.9269
1455	14.2386	1455	11.9949
1456	13.68	1456	12.601
1457	12.2677	1457	12.235
1458	12.6967	1458	12.9072
1459	12.3387	1459	12.0789
1460	13.8395	1460	11.4393
1461	13.3989	1461	11.1134
1462	12.8845	1462	12.6133
1463	13.0773	1463	12.3761
1464	13.6004	1464	11.8704
1465	13.2009	1465	12.123
1466	12.7589	1466	11.7168
1467	12.5488	1467	13.5063
1468	13.1254	1468	14.5712
1469	13.8146	1469	14.426
1470	13.3395	1470	13.8574
1471	13.7303	1471	12.782
1472	15.4161	1472	12.3135
1473	15.0158	1473	12.44
1474	16.073	1474	11.5052
1475	14.3616	1475	12.7152
1476	13.5933	1476	12.8448
1477	12.2052	1477	12.3246
1478	11.0024	1478	11.5144
1479	11.8962	1479	12.1738
1480	13.8181	1480	11.674
1481	13.1313	1481	11.413
1482	13.1565	1482	11.4427
1483	13.693	1483	10.9103
1484	15.5081	1484	12.441
1485	15.6064	1485	12.5299
1486	13.4709	1486	11.897
1487	13.9562	1487	12.3017
1488	14.7081	1488	12.6004
1489	12.7977	1489	12.2994
1490	12.6943	1490	10.6144
1491	13.0291	1491	11.2353
1492	13.2993	1492	11.1449
1493	14.0915	1493	10.7423
1494	13.1575	1494	10.3379
1495	12.6972	1495	10.7957
1496	12.9401	1496	11.1046
1497	13.6433	1497	11.3453
1498	14.2072	1498	11.4989
1499	14.2814	1499	12.0993
1500	13.8187	1500	11.8123
1501	13.9569	1501	11.5811
1502	13.9421	1502	11.5986
1503	13.9524	1503	11.7577
1504	13.6103	1504	11.9844
1505	13.6378	1505	11.8393
1506	13.7066	1506	11.7475
1507	13.5671	1507	13.2341
1508	12.7092	1508	13.0141
1509	13.421	1509	13.4946
1510	14.5558	1510	13.421
1511	14.1874	1511	13.0545
1512	13.3669	1512	14.1113
1513	14.148	1513	13.633
1514	14.9207	1514	13.594
1515	13.8075	1515	13.4085
1516	12.1129	1516	13.8257
1517	10.4958	1517	13.8823
1518	11.8399	1518	13.2016
1519	11.9173	1519	12.9848
1520	12.0667	1520	12.9662
1521	12.2187	1521	12.986
1522	11.9083	1522	13.47
1523	12.3795	1523	13.2997
1524	11.6181	1524	13.5424
1525	12.5874	1525	13.4949
1526	12.1954	1526	14.648
1527	12.4992	1527	13.3483
1528	13.2534	1528	12.7148
1529	13.0287	1529	14.2734
1530	12.5213	1530	14.2054
1531	12.704	1531	12.728
1532	11.8607	1532	12.9402
1533	11.8482	1533	12.5516
1534	12.6316	1534	12.4053
1535	12.3531	1535	13.1862
1536	12.2742	1536	12.4191
1537	12.5618	1537	11.9682
1538	12.0243	1538	12.2761
1539	12.9279	1539	11.9193
1540	12.4904	1540	13.6148
1541	13.1744	1541	12.8207
1542	12.1816	1542	12.3171
1543	13.1161	1543	13.9827
1544	13.0015	1544	12.7386
1545	13.4388	1545	12.8699
1546	12.3734	1546	14.0059
1547	12.1938	1547	12.4041
1548	11.6361	1548	12.7791
1549	11.7904	1549	13.2095
1550	11.5603	1550	12.9997
1551	13.1071	1551	13.4555
1552	13.0733	1552	13.1709
1553	12.9497	1553	12.9995
1554	13.893	1554	12.8877
1555	12.3457	1555	12.8515
1556	12.9481	1556	13.1077
1557	12.3712	1557	13.711
1558	11.8914	1558	13.2336
1559	12.3441	1559	13.6119
1560	11.825	1560	13.8432
1561	12.3514	1561	13.2914
1562	12.377	1562	14.4328
1563	12.5022	1563	14.6979
1564	12.7535	1564	15.015
1565	13.2513	1565	14.0773
1566	13.4946	1566	14.7434
1567	13.2995	1567	14.0744
1568	13.0289	1568	13.7886
1569	13.1751	1569	14.4985
1570	14.1656	1570	14.1593
1571	13.5037	1571	13.5092
1572	12.8482	1572	12.5804
1573	12.9713	1573	13.391
1574	14.0117	1574	14.0967
1575	13.0914	1575	14.4333
1576	13.316	1576	14.4105
1577	14.1381	1577	14.6047
1578	13.9947	1578	14.4383
1579	13.4292	1579	14.2827
1580	11.879	1580	14.244
1581	12.3395	1581	13.0363
1582	12.0096	1582	13.8883
1583	12.3843	1583	15.0622
1584	13.1254	1584	14.564
1585	12.6063	1585	13.7784
1586	13.3674	1586	15.5649
1587	13.1801	1587	14.4141
1588	12.8676	1588	14.0133
1589	13.5873	1589	14.3388
1590	12.9147	1590	14.6074
1591	13.0289	1591	15.1229
1592	12.9524	1592	15.4337
1593	12.589	1593	14.3004
1594	12.7505	1594	13.288
1595	12.2737	1595	12.6778
1596	12.901	1596	13.3536
1597	13.7501	1597	11.7235
1598	13.6716	1598	12.8708
1599	12.8482	1599	12.8053
1600	14.0137	1600	13.5895
1601	12.8275	1601	12.3926
1602	12.8911	1602	13.4015
1603	13.3581	1603	12.3831
1604	13.1216	1604	12.79
1605	13.8242	1605	13.2771
1606	13.0376	1606	13.3676
1607	12.2149	1607	12.5903
1608	12.8298	1608	12.8731
1609	11.5729	1609	12.619
1610	12.2712	1610	11.4827
1611	12.6871	1611	12.0595
1612	12.9523	1612	13.1355
1613	12.9183	1613	11.857
1614	13.8448	1614	11.9795
1615	14.46	1615	12.7644
1616	13.5233	1616	13.7577
1617	14.4331	1617	14.8578
1618	14.7288	1618	13.382
1619	13.5461	1619	13.806
1620	13.9438	1620	14.3137
1621	13.345	1621	12.1162
1622	12.7609	1622	11.3915
1623	13.1236	1623	11.8628
1624	12.7027	1624	12.1734
1625	13.0431	1625	12.0347
1626	12.3425	1626	10.9911
1627	11.5121	1627	11.9537
1628	11.0855	1628	14.9352
1629	13.8131	1629	13.2456
1630	14.4631	1630	12.0965
1631	13.6073	1631	11.7965
1632	13.9037	1632	10.7173
1633	12.8992	1633	10.9449
1634	13.6946	1634	11.0899
1635	15.3291	1635	11.6262
1636	14.744	1636	12.1486
1637	15.3496	1637	12.8141
1638	16.6674	1638	11.461
1639	15.4106	1639	12.2124
1640	15.0833	1640	11.6646
1641	15.6411	1641	13.6638
1642	13.0378	1642	12.6134
1643	12.4505	1643	12.0368
1644	11.7049	1644	12.9886
1645	12.6645	1645	13.388
1646	12.7495	1646	14.5153
1647	11.2971	1647	15.286
1648	11.9228	1648	14.5744
1649	10.9575	1649	15.8404
1650	11.8899	1650	14.1319
1651	12.1313	1651	15.2875
1652	12.4675	1652	15.6395
1653	12.239	1653	14.819
1654	11.7145	1654	14.8178
1655	12.932	1655	14.6293
1656	13.2148	1656	13.8755
1657	12.5159	1657	13.6466
1658	11.8889	1658	15.2739
1659	11.6944	1659	13.4989
1660	11.8217	1660	13.5584
1661	11.3965	1661	12.6771
1662	11.0615	1662	12.6904
1663	11.3348	1663	13.987
1664	11.4368	1664	13.5634
1665	11.2143	1665	13.9136
1666	11.2541	1666	14.5706
1667	12.1267	1667	14.3046
1668	11.6922	1668	14.6227
1669	11.2174	1669	13.4102
1670	11.456	1670	13.7262
1671	11.4579	1671	14.043
1672	10.6662	1672	13.1006
1673	10.5342	1673	14.8087
1674	10.286	1674	16.0455
1675	10.3995	1675	14.9883
1676	10.4647	1676	15.675
1677	9.8822	1677	16.5759
1678	9.76407	1678	17.2645
1679	10.0919	1679	17.5763
1680	8.88087	1680	18.1996
1681	9.52521	1681	17.1775
1682	9.81375	1682	16.2938
1683	9.32314	1683	16.402
1684	9.80712	1684	16.4705
1685	9.15145	1685	16.2931
1686	9.70004	1686	15.9151
1687	9.05097	1687	17.2705
1688	9.25833	1688	17.8599
1689	8.72816	1689	17.2705
1690	9.03391	1690	17.0898
1691	9.65914	1691	17.0971
1692	11.3393	1692	17.7212
1693	10.1896	1693	16.6858
1694	9.94177	1694	16.38
1695	9.85681	1695	16.8328
1696	9.30476	1696	16.8575
1697	9.56751	1697	14.8603
1698	10.6117	1698	15.9012
1699	10.6003	1699	15.8672
1700	10.2969	1700	17.4537
1701	11.0025	1701	18.283
1702	9.80009	1702	17.1727
1703	10.7405	1703	19.3482
1704	10.0878	1704	19.0758
1705	10.7219	1705	18.8692
1706	11.1726	1706	20.0292
1707	10.6587	1707	18.2131
1708	10.2383	1708	17.3298
1709	11.1912	1709	18.6216
1710	10.1227	1710	17.4952
1711	10.8176	1711	19.6489
1712	10.707	1712	19.326
1713	9.98329	1713	17.8696
1714	10.1402	1714	17.1816
1715	10.7468	1715	17.912
1716	10.4322	1716	17.0483
1717	10.8895	1717	17.9056
1718	10.5024	1718	16.9903
1719	9.99046	1719	18.3432
1720	12.109	1720	17.9816
1721	11.6766	1721	18.201
1722	11.7706	1722	17.5893
1723	11	1723	17.8391
1724	11.8867	1724	16.8131
1725	11.9382	1725	16.1821
1726	12.1476	1726	18.6243
1727	12.1171	1727	19.4239
1728	11.6014	1728	19.1944
1729	12.4002	1729	19.1382
1730	12.058	1730	18.1298
1731	13.0373	1731	19.7647
1732	12.9441	1732	19.8685
1733	12.8884	1733	20.2013
1734	12.6497	1734	18.9533
1735	10.6814	1735	20.0936
1736	11.0587	1736	19.2847
1737	10.4163	1737	19.3016
1738	11.6124	1738	20.7754
1739	10.2689	1739	18.6036
1740	11.0716	1740	18.1666
1741	11.5368	1741	19.5941
1742	11.1938	1742	20.3916
1743	10.9926	1743	19.3026
1744	11.2375	1744	19.6817
1745	11.0598	1745	20.0181
1746	10.6812	1746	19.801
1747	10.2646	1747	18.653
1748	10.8454	1748	17.9962
1749	11.2248	1749	18.5139
1750	12.3237	1750	16.8122
1751	11.6395	1751	17.7642
1752	11.3854	1752	16.6885
1753	11.1384	1753	16.243
1754	10.8557	1754	14.9132
1755	10.8321	1755	14.6837
1756	10.8595	1756	15.2396
1757	10.7735	1757	15.8246
1758	10.9761	1758	16.7502
1759	10.44	1759	15.8835
1760	10.8027	1760	15.7062
1761	10.2015	1761	15.9977
1762	11.3853	1762	16.7758
1763	11.8236	1763	15.9667
1764	11.6454	1764	16.048
1765	11.1923	1765	16.6789
1766	10.7145	1766	18.7392
1767	11.3739	1767	17.0762
1768	12.1586	1768	18.9851
1769	11.1007	1769	18.7123
1770	11.3045	1770	18.0572
1771	12.0382	1771	16.3151
1772	11.6726	1772	15.9639
1773	12.1342	1773	15.2596
1774	12.2212	1774	15.0606
1775	12.0378	1775	14.5802
1776	11.2028	1776	13.858
1777	11.4368	1777	13.9462
1778	9.92367	1778	14.3593
1779	11.1083	1779	14.5684
1780	10.5305	1780	14.4572
1781	10.6037	1781	14.9383
1782	11.3766	1782	14.5953
1783	10.4273	1783	15.0771
1784	10.7087	1784	15.5198
1785	11.2953	1785	15.2995
1786	10.4702	1786	16.1494
1787	10.6935	1787	16.1086
1788	10.7209	1788	15.5293
1789	10.3595	1789	15.0192
1790	9.79437	1790	14.9238
1791	10.703	1791	15.346
1792	10.2334	1792	15.6376
1793	11.3009	1793	14.9594
1794	11.161	1794	15.5436
1795	11.4734	1795	14.2433
1796	10.7316	1796	14.0915
1797	9.91536	1797	16.6624
1798	9.01868	1798	15.9651
1799	9.1116	1799	16.7203
1800	8.97253	1800	16.0717
1801	10.901	1801	16.39
1802	12.3475	1802	16.3549
1803	12.4805	1803	16.6048
1804	12.6611	1804	15.3078
1805	13.6887	1805	16.3309
1806	13.4619	1806	16.4209
1807	13.5217	1807	17.035
1808	12.739	1808	17.2936
1809	13.7281	1809	16.9785
1810	13.7384	1810	14.9568
1811	13.7048	1811	17.1203
1812	14.1923	1812	15.4185
1813	13.478	1813	15.8631
1814	13.7547	1814	14.314
1815	13.2275	1815	16.3716
1816	14.2025	1816	15.2623
1817	13.0579	1817	14.9844
1818	13.7103	1818	14.8691
1819	13.5956	1819	14.42
1820	13.8951	1820	15.1822
1821	13.8137	1821	14.5129
1822	14.079	1822	15.0701
1823	13.8905	1823	14.8278
1824	14.3875	1824	14.5102
1825	15.692	1825	14.3096
1826	15.231	1826	13.4552
1827	14.9539	1827	13.6658
1828	14.8157	1828	13.6887
1829	12.8535	1829	13.8459
1830	10.8166	1830	14.5542
1831	9.92468	1831	14.4638
1832	9.75265	1832	14.3643
1833	9.88853	1833	14.6439
1834	9.84588	1834	13.738
1835	9.16475	1835	14.0929
1836	9.11728	1836	14.841
1837	8.57226	1837	16.6043
1838	10.3863	1838	16.8129
1839	12.408	1839	14.8675
1840	11.1635	1840	14.5472
1841	13.1958	1841	15.5442
1842	10.8769	1842	14.7142
1843	11.6631	1843	15.5117
1844	13.8842	1844	14.699
1845	13.2936	1845	15.0157
1846	12.7069	1846	14.9885
1847	13.1523	1847	14.3077
1848	12.7469	1848	15.293
1849	14.3931	1849	14.6048
1850	14.8812	1850	14.625
1851	15.715	1851	13.6665
1852	14.3255	1852	16.3282
1853	14.0191	1853	15.4956
1854	15.4975	1854	15.6867
1855	13.173	1855	15.1848
1856	12.4618	1856	15.0541
1857	12.8145	1857	15.0386
1858	11.6072	1858	14.674
1859	11.277	1859	14.9504
1860	11.1276	1860	15.2742
1861	11.214	1861	16.2523
1862	10.9167	1862	14.6022
1863	13.0666	1863	15.2273
1864	13.1095	1864	15.3935
1865	11.9032	1865	14.9797
1866	12.4556	1866	15.2491
1867	13.6296	1867	15.1675
1868	13.3531	1868	14.4598
1869	13.4093	1869	13.2114
1870	14.4481	1870	13.9811
1871	13.3541	1871	14.7245
1872	13.7824	1872	15.2111
1873	15.7712	1873	15.6416
1874	15.1404	1874	14.9155
1875	13.3025	1875	14.5767
1876	13.7641	1876	14.179
1877	13.3019	1877	13.2711
1878	13.4194	1878	13.6031
1879	13.8642	1879	13.9158
1880	15.7311	1880	13.9163
1881	16.067	1881	13.7005
1882	14.4144	1882	13.3146
1883	11.693	1883	13.3262
1884	12.0818	1884	13.6194
1885	11.187	1885	14.4953
1886	10.4183	1886	14.1378
1887	9.57231	1887	14.0137
1888	9.58107	1888	13.8463
1889	11.2029	1889	13.7158
1890	11.589	1890	15.1577
1891	10.1144	1891	14.0255
1892	9.25343	1892	13.8565
1893	10.1695	1893	14.0872
1894	9.45932	1894	14.6639
1895	10.2592	1895	15.2356
1896	10.3744	1896	15.1216
1897	9.9656	1897	14.9087
1898	9.16118	1898	15.3236
1899	8.29258	1899	14.7547
1900	7.64379	1900	14.1879
1901	8.00006	1901	13.406
1902	6.83585	1902	13.5812
1903	7.04472	1903	14.1698
1904	6.57038	1904	13.9249
1905	8.83045	1905	14.8209
1906	8.04402	1906	15.0042
1907	7.95702	1907	14.9591
1908	8.17993	1908	13.5501
1909	8.44039	1909	14.2734
1910	9.8671	1910	14.7648
1911	9.14757	1911	15.6166
1912	9.84028	1912	15.4249
1913	10.3033	1913	15.5266
1914	8.25757	1914	17.0708
1915	8.60225	1915	17.2764
1916	8.87501	1916	16.2637
1917	6.9423	1917	15.5158
1918	6.42307	1918	16.1848
1919	6.58596	1919	15.1842
1920	6.75393	1920	16.3829
1921	8.44415	1921	14.8659
1922	7.42671	1922	15.4269
1923	7.58513	1923	14.9677
1924	8.47218	1924	14.7787
1925	9.04831	1925	15.4568
1926	9.91478	1926	16.5446
1927	8.62925	1927	15.3826
1928	8.89352	1928	14.6158
1929	9.54222	1929	15.2549
1930	9.3008	1930	14.8542
1931	11.5524	1931	15.2223
1932	11.8272	1932	14.8958
1933	12.6978	1933	15.3196
1934	10.1481	1934	16.0495
1935	8.65695	1935	14.9413
1936	9.91205	1936	14.1057
1937	9.4564	1937	14.2614
1938	8.64542	1938	14.0031
1939	10.5264	1939	14.1558
1940	8.14979	1940	13.0189
1941	7.87999	1941	15.155
1942	7.88128	1942	15.3173
1943	8.38204	1943	15.7461
1944	8.17441	1944	16.1033
1945	9.874	1945	15.4121
1946	11.6118	1946	14.7223
1947	12.5627	1947	14.5395
1948	11.1504	1948	15.2125
1949	10.1686	1949	14.1672
1950	9.88151	1950	15.8512
1951	8.83722	1951	16.4418
1952	6.47222	1952	15.6062
1953	6.25485	1953	15.6817
1954	7.11362	1954	15.0832
1955	6.35451	1955	15.1135
1956	6.45432	1956	15.7836
1957	6.36269	1957	15.9072
1958	6.93102	1958	14.4558
1959	6.84083	1959	14.8071
1960	7.17511	1960	14.7492
1961	7.12589	1961	13.4417
1962	6.15718	1962	14.045
1963	6.92338	1963	13.4647
1964	7.00543	1964	13.7513
1965	6.68572	1965	10.7794
1966	6.90322	1966	10.4027
1967	6.38204	1967	9.9898
1968	6.41979	1968	10.0144
1969	6.39621	1969	11.0786
1970	6.57883	1970	10.2726
1971	6.3293	1971	9.89296
1972	6.59513	1972	8.85595
1973	7.1924	1973	11.0484
1974	6.23587	1974	10.3153
1975	5.97096	1975	11.3829
1976	6.58712	1976	11.2796
1977	6.42652	1977	14.0617
1978	6.64542	1978	12.1783
1979	6.24007	1979	10.4337
1980	6.46489	1980	10.0365
1981	6.22427	1981	10.4194
1982	6.03065	1982	10.6981
1983	6.94653	1983	9.78804
1984	6.11764	1984	9.92174
1985	5.20812	1985	9.80927
1986	5.48045	1986	9.94955
1987	5.62345	1987	10.2953
1988	5.13348	1988	10.589
1989	6.15512	1989	10.6496
1990	6.61335	1990	10.7063
1991	6.08948	1991	10.3911
1992	6.58426	1992	11.4178
1993	6.76344	1993	12.0359
1994	6.90473	1994	10.6299
1995	8.02839	1995	10.75
1996	9.92579	1996	11.3294
1997	9.76389	1997	10.6676
1998	10.256	1998	11.3652
[truncated: 38,094 more rows]

## Sheet: Figure 5b
	Glycine (mM/min)
H concentration (mM)	Hwt	s.e.m.	HM	s.e.m.
0	0	0	0	0
10	6.4	0.9	13.8	1.9
20	9.5	1.2	35.2	2.2
40	12.4	1.8	62	2.8
60	14.2	2.6	75.1	3.6
80	15.8	2.1	78.2	3.1

## Sheet: Figure 5c
Time (h)	Glycine (mM)	s.e.m.	Time (h)	Formaldehyde (mM)	s.e.m.
0	0	0	0	20	0.59
0.5	3.5	0.91	1	10.8	2.5
1	5.8	0.39	2	8.1	1.87
1.5	8.6	0.58	3	2.9	1.73
2	11.5	0.56
3	15.2	0.75
3.5	15.7	0.58

[truncated: 18 more sheets: Figure 5d, Figure 5e, Figure 6b, Figure 6c, Figure 6d, Supplementary Figure 1b, Supplementary Figure 2, Supplementary Figure 4, Supplementary Figure 11, Supplementary Figure 14, Supplementary Figure 15, Supplementary Figure 16, Supplementary Figure 18, Supplementary Figure 19, Supplementary Figure 20, Supplementary 22, Supplementary Figure 23, Supplementary Figure 24]
